# Supplementary material for: Microbial growth and volatile organic compound (VOC) emissions from carpet and drywall under elevated relative humidity conditions
Source: Microbiome. 2021 Oct 19;9:209. doi: 10.1186/s40168-021-01158-y (PMC8524935; doi:10.1186/s40168-021-01158-y)
Supplement: Supplementary file 3 — Additional file 2. [file 40168_2021_1158_MOESM3_ESM.xlsm]

## Sheet: Manuscript Information
Online supporting information for:
Measuring microbial growth and MVOC emissions in carpet and drywall under various relative humidity conditions
Sarah R. Haines1,2,3, Emma C. Hall4, Katarzyna Marciniak5, Pawel K. Misztal4, Allen H. Goldstein6, Rachel I. Adams7, Karen C. Dannemiller2,3*
1. Environmental Sciences Graduate Program, Ohio State University, Columbus, OH 43210
2. Department of Civil, Environmental & Geodetic Engineering, College of Engineering, Ohio State University, Columbus, OH 43210
3. Division of Environmental Health Sciences, College of Public Health, Ohio State University, Columbus, OH 43210
4. Department of Civil, Architectural and Environmental Engineering, University of Texas at Austin, Austin, TX 78712
5. Johnson Matthey, Quality Assurance Department, Edinburgh, UK
6. Department of Environmental Science, Policy and Management, University of California, Berkeley, CA 94720
7. Department of Plant and Microbial Biology, University of California, Berkeley, CA 94720
*Corresponding author: Karen C. Dannemiller, Department of Civil, Environmental & Geodetic Engineering, Environmental Health Sciences, Ohio State University, 470 Hitchcock Hall, 2070 Neil Ave, Columbus, OH 43210, Dannemiller.70@osu.edu, 614-292-4031

## Sheet: Table Headings
Table S1. A variety of statistical tests and comparisons were made for each sample set, moisture availability and geographic location. The statistical test, program, comparison, and variables used in the comparison can be found below.
Table S2. Fungal species associated with San Francisco, CA carpet and dust samples incubated at the High (95%) ERH condition for four weeks (moisture availability samples), using only fungal species found in ≥20% of all samples. Values not listed indicate that species was not significant (p<0.05) for that comparison.
Table S3. Fungal species associated with San Francisco, CA carpet and dust samples incubated at the Medium (75%-85%) ERH condition for four weeks (moisture availability samples), using only fungal species found in ≥20% of all samples. Values not listed indicate that species was not significant (p<0.05) for that comparison.
Table S4. Fungal species from the San Francisco, CA moisture availability dust in carpet samples associated with the Low (50% - 70%) ERH condition compared to the Medium (75%-85%) ERH and High (95%) ERH condition, using only fungal species found in ≥20% of all samples. Values not listed indicate that species was not significant (p<0.05) for that comparison.
Table S5. List of fungal species more associated with samples of painted drywall A from the moisture availability samples set at 95% ERH compared to samples set at 50%, 65%, 70%, 75%, 80% and 85% ERH. Utilizing only fungal species found in ≥20% of all samples. Values not listed indicate that species was not significant (p<0.05) for that comparison.
Table S6. List of fungal species more associated with samples of inoculated painted drywall A samples from the moisture availability experiments, set at 85% ERH compared to samples set at 50%-80% ERH or 95% ERH. Utilizing only fungal species found in ≥20% of all samples. Values not listed indicate that species was not significant (p<0.05) for that comparison.
Table S7. List of bacterial species more associated with samples of San Francisco, CA dust in carpet incubated at 50%-65%, 70%-75% and 80%-85% ERH when compared to samples set at 95% ERH continuously. Significance was determined as p<0.05.
Table S8. List of the 15 most abundant bacterial species found in the inoculated painted drywall samples from the moisture availability data set at each ERH condition. Quantities are an average of the triplicate samples for each sample condition.
Table S9. Fungal species associated with samples of autoclaved carpet, dust in carpet, painted drywall and inoculated painted drywall from San Francisco, CA when compared to samples from Columbus, OH and Gainesville, FL. These samples were part of the geographic location experiments in which samples were incubated at either 50% or 85% ERH continuously for four weeks. Significance was determined a…
Table S10. Fungal species associated with samples of carpet A, dust in carpet A, painted drywall A and inoculated painted drywall A from Gainesville, FL when compared to samples from Columbus, OH and San Francisco, CA. These samples were part of the geographic location experiments in which samples were incubated at either 50% or 85% ERH continuously for four weeks. Significance was determined as …
Table S11. Fungal species associated with samples of autoclaved carpet A, dust in carpet A, autoclaved drywall A and inoculated drywall from Columbus, OH when compared to samples from Gainesville, FL and San Francisco, CA. These samples were part of the geographic location experiments in which samples were incubated at either 50% or 85% ERH continuously for four weeks. Significance was determined…
Table S12. Results from the adonis comparisons from each sample set, moisture availability and geographic location. Comparisons were made regarding sample type, carpet, dust in carpet and painted drywall as well as sample collection location.
Table S13. Fungal species associated with either carpet samples (A and B) or drywall samples (A and B) when compared from the geographic location samples. All samples of carpet and drywall were utilized (dust in carpet, autoclaved carpet, inoculated painted drywall and autoclaved drywall) collected from each location.
Table S14. Fungal species detected in the Florida dust, Florida irradiated dust, Florida dust embedded in carpet A and Florida dust embedded in carpet B that were more associated with 50% ERH than 85% ERH condition. These samples were incubated at either 50% or 85% ERH for four weeks.
Table S15. M/z ratios more associated with the autoclaved carpet A incubated at 95% ERH than the dust in carpet A incubated at 95% ERH from moisture availability data set. All formulas and compounds are tentative identifications.
Table S16. M/z ratios more associated with the autoclaved drywall incubated at 95% ERH than the inoculated drywall incubated at 95% ERH from moisture availability data set. All formulas and compounds are tentative identifications.
Table S17. M/z ratios more associated with the inoculated drywall incubated at 95% ERH than the inoculated drywall incubated at 50-80% ERH from moisture availability data set. All formulas and compounds are tentative identifications.
Table S18. M/z ratios more associated with the inoculated drywall incubated at 95% ERH than the inoculated drywall incubated at 85% ERH from moisture availability data set. All formulas and compounds are tentative identifications.
Table S19. M/z ratios more associated with dust in carpet incubated at 75%-80% ERH when compared to autoclaved carpet incubated at 75-80% ERH from moisture availability data set. All formulas and compounds are tentative identifications.

## Sheet: Table S1
Table S1. A variety of statistical tests and comparisons were made for each sample set, moisture availability and geographic location. The statistical test, program, comparison, and variables used in the comparison can be found below.
Experiment Name	Program	Test	Carpet or Drywall	Chemical or Microbial	Comparison	Independent Variable	Dependent Variable	Sample Type
Moisture Availability	SAS	Proc Multtest FDR	Carpet	Chemical	Autoclaved Carpet 95% ERH vs Carpet + Dust 95%	Carpet type (autoclaved or non) incubated at 95% RH (1,2)	m/z emission rate	Utilized all the given m/z values (752 emissions). Used only carpet+dust/autoclaved carpet samples in inflection point incubated at 95% RH
Moisture Availability	SAS	Proc Multtest FDR	Carpet	Chemical	Autoclaved Carpet 75-80% ERH vs Carpet + Dust 75-80%	Carpet type (autoclaved or non) incubated at 75-80% RH (1,2)	m/z emission rate	Utilized all the given m/z values (752 emissions). Used only carpet+dust/autoclaved carpet samples in inflection point incubated at 75-80% RH
Moisture Availability	SAS	Proc Multtest FDR	Carpet	Chemical	Autoclaved Carpet 50-70% ERH vs Carpet + Dust 50-70%	Carpet type (autoclaved or non) incubated at 50-70% RH (1,2)	m/z emission rate	Utilized all the given m/z values (752 emissions). Used only carpet+dust/autoclaved carpet samples in inflection point incubated at 50-70% RH
Moisture Availability	SAS	Proc Multtest FDR	Carpet	Chemical	Compared the 3 categories Low (50-70%), Medium(75%-80%), High (95%) to each other in Carpet + Dust Samples	Carpet and dust samples seperated into 3 categories -low (50-70%), med (75-80%), high (95%) - 1,2,3	m/z emission rate	Utilized all the given m/z values (752 emissions). Only utilized carpet+dust samples in the inflection point experiment
Moisture Availability	SAS	Proc Multtest FDR	Carpet	Chemical	Compared the 3 categories Low (50-70%), Medium(75%-80%), High (95%) to each other in Carpet + Dust Samples	Carpet and dust samples seperated into 3 categories - low (50-70%), med (75-80%), high (95%) - 1,2,3	m/z emission rate	Only utilized carpet+dust samples in the inflection point experiment
Moisture Availability	SAS	Proc Multtest FDR	Drywall	Chemical	Inoculated Drywall 95% vs Autoclaved Drywall 95%	Drywall (autoclaved or non) incubated at 95% RH (1,2)	m/z emission rate	Utilized all the given m/z ratio. Used only drywall/autoclaved drywall samples in inflection point incubated at 95% RH
Moisture Availability	SAS	Proc Multtest FDR	Drywall	Chemical	Inoculated Drywall 85% vs Autoclaved Drywall 85%	Drywall (autoclaved or non) incubated at 85% RH (1,2)	m/z emission rate	Utilized all the given m/z ratio. Used only drywall/autoclaved drywall samples in inflection point incubated at 75-80% RH
Moisture Availability	SAS	Proc Multtest FDR	Drywall	Chemical	Inoculated Drywall 50-80% vs Autoclaved Drywall 50-80%	Drywall (autoclaved or non) incubated at 50-80% RH (1,2)	m/z emission rate	Utilized all the given m/z ratio. Used only drywall/autoclaved drywall samples in inflection point incubated at 50-70% RH
Moisture Availability	SAS	Proc Multtest FDR	Drywall	Chemical	Compared the 3 categories Low (50-80%), Medium(85%), High (95%) to each other in Innoculated Drywall Samples	Carpet and dust samples seperated into 3 categories -low (50-70%), med (75-80%), high (95%) - 1,2,3	m/z emission rate	Only utilized carpet+dust samples in the inflection point experiment
Moisture Availability	R-Studio	Adonis	Carpet	Chemical	Carpet + Dust samples put into 3 categories (Low, Medium, High)	Carpet+Dust samples split into 3 groups low (50-70%), medium (75-80%), high (95%) - variable is 1,2,3	m/z emission rate	Utilized all the given m/z ratio
Moisture Availability	R-Studio	Adonis	Drywall	Chemical	Inoculated Drywall samples put into 3 categories (Low, Medium, High)	Drywall samples split into 3 groups low (50-80%), medium (85%), high (95%) - variable is 1,2,3	m/z emission rate	Utilized all the given m/z ratio
Moisture Availability	SAS	Proc Multtest FDR	Carpet	Microbial	Compared fungal species absolute abundance of inoculated carpet samples incubated at Low (50-70% ERH), Medium (75-80%) and High (95% ERH)	Samples incubated at Low, Medium and High ERH	Absolute abundance of fungal species	Utilized species found in >50% of the given samples
Moisture Availability	SAS	Proc Multtest FDR	Drywall	Microbial	Compared fungal species absolute abundance of inoculated drywall samples incubated at Low (50-80% ERH), Medium (85% ERH) and High (95%)	Samples incubated at Low, Medium and High ERH	Absolute abundance of fungal species	Utilized species found in >50% of the given samples
Moisture Availability	SAS	Proc Multtest FDR	Carpet	Microbial	Compared bacterial species absolute abundance of inoculated carpet samples incubated at 50%-85% ERH compared to samples at 95% ERH	Samples incubated at 50-95% ERH	Absolute abundance of bacterial species	Utilized species found in >80% of the given samples
Moisture Availability	SAS	Proc Multtest FDR	Carpet	Microbial	Compared bacterial species absolute abundance of inoculated carpet samples incubated at 50-65%, 70-75%, 80-85% and 95% - 4 comparisons	Samples incubated at the different RH conditions in the 4 conditions	Absolute abundance of bacterial species	Utilized species found in >80% of the given samples
Geographic Location	SAS	Proc Multtest FDR	Carpet	Microbial	San Francisco Dust vs San Francisco Dust + Carpet A vs San Francisco Dust + Carpet B	Different sample types	Absolute abundance of fungal species

## Sheet: Table S2
Table S2. Fungal species associated with San Francisco, CA carpet with dust samples incubated at the High (95%) ERH condition for four weeks (moisture availability samples) using the MULTTEST Procedure with the FDR adjustment. Includes fungal species found in only ≥20% of all samples. Values not listed indicate that species was not significant (p<0.05) for that comparison.
	Associated with High ERH vs Low ERH		Associated with High ERH vs Med ERH
Species	Unadjusted P-value	Adjusted FDR P-value	Unadjusted P-value	Adjusted FDR P-value
Botryotrichum atrogriseum	<.0001	0.0001	<.0001	0.0001
Penicillium concentricum	<.0001	0.0001	<.0001	0.0001
Penicillium antarcticum	<.0001	0.0003	<.0001	0.0001
Penicillium citrinum	0.0004	0.002	0.0004	0.002
Thielavia terrestris	0.0004	0.002	<.0001	0.0002
Aspergillus nidulans	0.003	0.007	0.0004	0.002
Penicillium gladioli	0.004	0.01	<.0001	0.0003
Penicillium sclerotigenum	0.005	0.01	0.0002	0.001
Penicillium chrysogenum	0.01	0.03	0.0005	0.002
Aspergillus sydowii	0.02	0.03	<.0001	0.0001
Alternaria nepalensis			0.009	0.02
Alternaria terricola			0.0003	0.001
Aspergillus hongkongensis			0.01	0.02
Cladosporium halotolerans			0.01	0.02
Cladosporium sphaerospermum			0.009	0.02
Disculoides calophyllae			0.008	0.02
Penicillium decumbens			0.0006	0.002
Penicillium kongii			0.005	0.01

## Sheet: Table S3
Table S3. Fungal species associated with San Francisco, CA carpet with dust samples incubated at the Medium (75%-85%) ERH condition for four weeks (moisture availability samples), using the MULTTEST Procedure with the FDR adjustment. Included fungal species found in only ≥20% of all samples. Values not listed indicate that species was not significant (p<0.05) for that comparison.
	Associated with Medium ERH vs Low ERH RH		Associated with Medium ERH vs High ERH
Fungal Species	Unadjusted P-value	Adjusted FDR P-value	Unadjusted P-value	Adjusted FDR P-value
Wallemia tropicalis	0.0008	0.0028
Candida parapsilosis	0.0008	0.003	<.0001	0.0003
Wallemia canadensis	0.0025	0.0069	0.0181	0.0354
Wallemia sebi	0.0076	0.0182
Wallemia muriae	0.0087	0.0198
Aspergillus penicillioides	0.0115	0.0238	<.0001	0.0001
Aspergillus appendiculatus			0.0129	0.0259
Cladosporium delicatulum			<.0001	0.0001
Coniosporium apollinis			0.0099	0.0212
Didymella gardeniae			0.002	0.0058
Epicoccum nigrum			0.0004	0.0019
Mycosphaerella tassiana			<.0001	0.0001
Pseudopithomyces chartarum			0.0101	0.0214
Vishniacozyma carnescens			0.01	0.0213

## Sheet: Table S4
Table S4. Fungal species from the San Francisco, CA moisture availability carpet with dust samples associated with the Low (50% - 70%) ERH condition compared to the Medium (75%-85%) ERH and High (95%) ERH condition using the MULTTEST Procedure with the FDR adjustment. Included fungal species found in only ≥20% of all samples. Values not listed indicate that species was not significant (p<0.05) fo…
	Associated with Low ERH vs Medium ERH		Associated with Low ERH vs High ERH RH
Fungal Species	Unadjusted P-value	Adjusted FDR P-value	Unadjusted P-value	Adjusted FDR P-value
Aspergillus penicillioides			<.0001	0.0001
Aureobasidium pullulans	<.0001	0.0001	<.0001	0.0001
Botrytis caroliniana	<.0001	0.0001	<.0001	0.0001
Cladosporium delicatulum	0.002	0.005	<.0001	0.0001
Hortaea thailandica	<.0001	0.0001	<.0001	0.0001
Mycosphaerella tassiana	0.003	0.008	<.0001	0.0001
Myrothecium cinctum	<.0001	0.0001	<.0001	0.0001
Neocatenulostroma abietis	<.0001	0.0001	<.0001	0.0001
Phialocephala fluminis	<.0001	0.0001	<.0001	0.0001
Phylliscum demangeonii	<.0001	0.0001	<.0001	0.0001
Pleopsidium chlorophanum	<.0001	0.0001	<.0001	0.0001
Pyrenochaetopsis leptospora	<.0001	0.0001	<.0001	0.0001
Ramularia pratensis	<.0001	0.0001	<.0001	0.0001
Saitozyma paraflava	<.0001	0.0001	<.0001	0.0001
Stemphylium vesicarium	<.0001	0.0001	<.0001	0.0001
Vermiconia calcicola	<.0001	0.0001	<.0001	0.0001
Vishniacozyma dimennae	<.0001	0.0001	<.0001	0.0001
Buckleyzyma kluyveri nielii	<.0001	0.0001	<.0001	0.0002
Coniothyrium multiporum	<.0001	0.0001	<.0001	0.0002
Monographella nivalis	<.0001	0.0001	<.0001	0.0002
Pseudotaeniolina globosa	<.0001	0.0001	<.0001	0.0002
Alternaria alternata	<.0001	0.0002	<.0001	0.0003
Articulospora proliferata	<.0001	0.0001	<.0001	0.0003
Cladosporium aphidis	<.0001	0.0001	<.0001	0.0003
Drechslera phlei	<.0001	0.0001	<.0001	0.0003
Epicoccum nigrum			<.0001	0.0003
Epicoccum plurivorum	<.0001	0.0001	<.0001	0.0003
Exophiala capensis	<.0001	0.0001	<.0001	0.0003
Exophiala xenobiotica	<.0001	0.0001	<.0001	0.0003
Fusarium culmorum	<.0001	0.0001	<.0001	0.0003
Neodevriesia stirlingiae	<.0001	0.0001	<.0001	0.0003
Pseudofusicoccum violaceum	<.0001	0.0001	<.0001	0.0003
Rhizocarpon lavatum	<.0001	0.0001	<.0001	0.0003
Siphula fastigiata	<.0001	0.0001	<.0001	0.0003
Symmetrospora gracilis	<.0001	0.0001	<.0001	0.0003
Symmetrospora vermiculata	<.0001	0.0001	<.0001	0.0003
Teratosphaeria aurantia	<.0001	0.0001	<.0001	0.0003
Tremella exigua	<.0001	0.0001	<.0001	0.0003
Cladosporium ramotenellum	0.0005	0.002	<.0001	0.0004
Didymella gardeniae			<.0001	0.0004
Lapidomyces hispanicus	<.0001	0.0003	<.0001	0.0004
Rhinocladiella fasciculata	<.0001	0.0001	<.0001	0.0004
Rhodotorula graminis	<.0001	0.0002	<.0001	0.0004
Wallemia hederae	<.0001	0.0001	<.0001	0.0004
Alternaria rosae	<.0001	0.0005	<.0001	0.0005
Glyphium elatum	<.0001	0.0002	<.0001	0.0005
Vishniacozyma carnescens	0.007	0.02	<.0001	0.0005
Filobasidium magnum	<.0001	0.0003	<.0001	0.0006
Papiliotrema nemorosus	<.0001	0.0001	<.0001	0.0006
Coniosporium apollinis	0.01	0.02	0.0001	0.0007
Phoma saxea	0.0002	0.0008	0.0001	0.0007
Pseudopithomyces chartarum	0.01	0.02	0.0001	0.0007
Vishniacozyma heimaeyensis	0.0001	0.0007	0.0001	0.0007
Gibberella baccata	0.0007	0.003	0.0002	0.0009
Naganishia antarctica	<.0001	0.0001	0.0002	0.0009
Filobasidium stepposum	<.0001	0.0001	0.0002	0.001
Phaeococcomyces mexicanus	0.0003	0.001	0.0002	0.001
Vishniacozyma victoriae	0.002	0.006	0.0002	0.001
Neonectria major	0.0003	0.002	0.0002	0.001
Cystofilobasidium macerans	<.0001	0.0003	0.0005	0.002
Gibberella intricans	0.0003	0.001	0.0005	0.002
Phaeococcomyces eucalypti	0.0009	0.003	0.0005	0.002
Coniochaeta polymorpha	<.0001	0.0004	0.0006	0.002
Phaeotheca salicorniae	<.0001	0.0004	0.0006	0.002
Knufia perforans	0.0004	0.002	0.0006	0.003
Aureobasidium namibiae	0.0003	0.001	0.0007	0.003
Saitozyma podzolica	0.0004	0.002	0.0007	0.003
Papiliotrema laurentii	0.002	0.005	0.0007	0.003
Pyrenochaetopsis pratorum	0.006	0.02	0.0009	0.003
Microdochium phragmitis	0.007	0.02	0.0009	0.003
Alternaria metachromatica	<.0001	0.0003	0.001	0.003
Arxiella dolichandrae	<.0001	0.0003	0.001	0.003
Cladosporium grevilleae	<.0001	0.0003	0.001	0.003
Erythrobasidium hasegawianum	<.0001	0.0003	0.001	0.004
Solicoccozyma aeria	<.0001	0.0003	0.001	0.004
Rhodotorula diobovata	<.0001	0.0003	0.001	0.004
Cupulina montana	<.0001	0.0003	0.001	0.004
Didymella calidophila	0.0002	0.0009	0.001	0.004
Flavoplaca citrina	<.0001	0.0003	0.001	0.004
Microdochium paspali	<.0001	0.0003	0.001	0.004
Parathyridaria robiniae	<.0001	0.0003	0.001	0.004
Rhodotorula mucilaginosa	<.0001	0.0003	0.001	0.004
Austroafricana parva	<.0001	0.0003	0.001	0.004
Dioszegia takashimae	<.0001	0.0003	0.001	0.004
Hypoxylon samuelsii	<.0001	0.0003	0.001	0.004
Microdochium novae zelandiae	<.0001	0.0003	0.001	0.004
Catenulostroma elginense	<.0001	0.0003	0.001	0.004
Cystobasidium slooffiae	0.0002	0.001	0.001	0.004
Rhizocarpon jemtlandicum	<.0001	0.0003	0.001	0.004
Scytinostromella heterogenea	<.0001	0.0003	0.001	0.004
Devriesia pseudoamericana	0.0007	0.003	0.002	0.005
Schizothecium glutinans	<.0001	0.0004	0.002	0.005
Naganishia randhawae	0.0003	0.002	0.002	0.005
Sporobolomyces salicinus	<.0001	0.0004	0.002	0.005
Cystofilobasidium capitatum	0.0003	0.002	0.002	0.005
Darksidea epsilon	<.0001	0.0004	0.002	0.005
Naganishia albida	0.0003	0.001	0.002	0.005
Stagonosporopsis dorenboschii	<.0001	0.0004	0.002	0.005
Acremonium charticola	<.0001	0.0004	0.002	0.005
Montagnula jonesii	0.0004	0.002	0.002	0.005
Neodevriesia bulbillosa	<.0001	0.0004	0.002	0.005
Curvibasidium cygneicollum	0.001	0.004	0.002	0.006
Papiliotrema terrestris	<.0001	0.0004	0.002	0.006
Perusta inaequalis	<.0001	0.0004	0.002	0.006
Knufia tsunedae	0.001	0.004	0.002	0.006
Naganishia globosa	0.001	0.004	0.002	0.006
Xenodidymella humicola	0.01	0.02	0.002	0.006
Nigrospora oryzae	0.002	0.006	0.002	0.007
Filobasidium oeirense	0.002	0.005	0.003	0.007
Ascochyta manawaorae	0.002	0.005	0.003	0.007
Verrucaria viridula	0.0004	0.002	0.003	0.009
Phoma herbarum	0.003	0.007	0.003	0.009
Umbilicaria calvescens	0.002	0.007	0.004	0.01
Cutaneotrichosporon moniliiforme	0.002	0.007	0.004	0.01
Candida tropicalis	<.0001	0.0003	0.004	0.01
Unguicularia carestiana	0.0008	0.003	0.004	0.01
Plectosphaerella oratosquillae	0.009	0.02	0.004	0.01
Didymella glomerata	0.0008	0.003	0.005	0.01
Meristemomyces frigidus	0.0009	0.003	0.005	0.01
Neoascochyta paspali	0.0009	0.003	0.005	0.01
Protomyces inouyei	0.01	0.03	0.005	0.01
Knufia mediterranea	0.02	0.04	0.007	0.02
Ramularia collo cygni	0.008	0.02	0.007	0.02
Extremus antarcticus	0.009	0.02	0.007	0.02
Buckleyzyma aurantiaca	0.02	0.04	0.008	0.02
Leptoxyphium madagascariense	0.0005	0.002	0.008	0.02
Paradendryphiella arenariae	0.002	0.006	0.008	0.02
Holtermanniella wattica	0.009	0.02	0.008	0.02
Ramimonilia apicalis	0.0005	0.002	0.008	0.019
Solicoccozyma phenolica	0.0005	0.002	0.008	0.019
Acarospora molybdina	0.0005	0.002	0.008	0.02
Kondoa aeria	0.003	0.007	0.008	0.02
Tremella lobariacearum	0.002	0.007	0.008	0.02
Drechslera poae	0.0006	0.002	0.009	0.02
Candida albicans	0.0006	0.002	0.009	0.02
Antennariella placitae	0.0006	0.002	0.009	0.02
Podospora intestinacea	0.0006	0.002	0.009	0.02
Sarcinomyces crustaceus	0.0006	0.002	0.009	0.02
Verticillium dahliae	0.0006	0.002	0.009	0.02
Filobasidium chernovii	0.0006	0.003	0.009	0.02
Cyphellophora laciniata	0.0006	0.003	0.009	0.02
Penicillium catenatum	0.0006	0.003	0.009	0.02
Rhodonia placenta	0.0006	0.003	0.009	0.02
Ascochyta medicaginicola	0.0007	0.003	0.009	0.02
Pyrenochaeta inflorescentiae	0.0006	0.003	0.009	0.02
Vishniacozyma tephrensis	0.0007	0.003	0.01	0.02
Xenophacidiella pseudocatenata	0.0007	0.003	0.01	0.02
Kondoa miscanthi	0.0007	0.003	0.01	0.02
Bartalinia robillardoides	0.0007	0.003	0.01	0.02
Candelaria pacifica	0.0007	0.003	0.01	0.02
Cercophora acanthigera	0.003	0.008	0.01	0.02
Cystobasidium lysinophilum	0.0007	0.003	0.01	0.02
Teratosphaeria zuluensis	0.0007	0.003	0.01	0.02
Coniochaeta decumbens	0.004	0.009	0.01	0.02
Rhodosporidiobolus colostri	0.004	0.01	0.01	0.02
Verrucaria muralis	0.0008	0.003	0.01	0.02
Peniophora nuda	0.0008	0.003	0.01	0.02
Amandinea punctata	0.0008	0.003	0.01	0.02
Leptosphaeria maculans	0.0008	0.003	0.01	0.02
Phaeophyscia imbricata	0.0009	0.003	0.01	0.02
Rhodotorula kratochvilovae	0.0009	0.003	0.01	0.02
Alternaria brassicae	0.005	0.01	0.01	0.03
Cladosporium adianticola	0.001	0.004	0.01	0.03
Phaeosphaeria podocarpi	0.001	0.004	0.01	0.03
Candida parapsilosis			0.01	0.03
Kurtzmanomyces nectairei	0.007	0.02	0.02	0.03
Aspergillus appendiculatus			0.02	0.03
Symmetrospora coprosmae	0.005	0.01	0.02	0.03
Acremonium tubakii	0.02	0.04	0.02	0.04
Alternaria porri	0.02	0.04	0.02	0.04
Knufia marmoricola	0.0002	0.001	0.02	0.04
Aspergillus xerophilus			0.02	0.04
Shiraia bambusicola	0.01	0.02	0.02	0.05
Acremonium curvulum	0.01	0.03
Alternaria nepalensis	0.0004	0.002
Alternaria terricola	<.0001	0.0006
Aspergillus sydowii	0.0002	0.0009
Austroafricana keanei	0.01	0.02
Candida hyderabadensis	<.0001	0.0003
Cladosporium cladosporioides	0.02	0.03
Cladosporium dominicanum	0.003	0.007
Cladosporium fusiforme	0.02	0.03
Cladosporium halotolerans	0.006	0.01
Cladosporium sphaerospermum	0.001	0.004
Claviceps grohii	0.0001	0.0008
Cutaneotrichosporon dermatis	0.004	0.01
Endosporium aviarium	0.004	0.01
Exophiala dermatitidis	0.0007	0.003
Exophiala moniliae	0.01	0.02
Humicola nigrescens	0.005	0.01
Kondoa changbaiensis	0.0002	0.0009
Naganishia diffluens	0.0007	0.003
Neoascochyta desmazieri	0.005	0.01
Penicillium decumbens	0.0003	0.001
Penicillium gladioli	0.005	0.01
Peniophora albobadia	0.02	0.03
Preussia flanaganii	0.009	0.02
Pseudorobillarda phragmitis	0.004	0.01
Recurvomyces mirabilis	0.004	0.01
Rhodotorula dairenensis	0.004	0.01
Schizothecium miniglutinans	0.002	0.005
Tremella moriformis	0.02	0.04
Verrucaria elaeomelaena	0.003	0.008

## Sheet: Table S5
Table S5. List of fungal species more associated with samples of painted drywall A from the moisture availability samples set at 95% ERH compared to samples set at 50%, 65%, 70%, 75%, 80% and 85% ERH, using the MULTTEST Procedure with the FDR adjustment. Utilizing only fungal species found in ≥20% of all samples. Values not listed indicate that species was not significant (p<0.05) for that compar…
	Associated with 95% ERH vs 50-80% ERH		Associated with 95% ERH vs 85% ERH
Species	Unadjusted P-value	Adjusted FDR P-value	Unadjusted P-value	Adjusted FDR P-value
Aspergillus ellipticus	0.0001	<.0001	0.0001	<.0001
Cladosporium fusiforme	0.0001	<.0001	0.0001	<.0001
Cladosporium sphaerospermum	0.0001	<.0001	0.0001	<.0001
Cladosporium velox	0.0001	<.0001	0.0001	<.0001
Penicillium bilaiae	0.0001	<.0001	0.0001	<.0001
Penicillium decumbens	0.0001	<.0001	0.0001	<.0001
Penicillium ochrochloron	0.0001	<.0001	0.0001	<.0001
Penicillium polonicum	0.0001	<.0001	0.0001	<.0001
Penicillium simplicissimum	0.0001	<.0001	0.0001	<.0001
Penicillium brevicompactum	0.0001	<.0001	0.0002	<.0001
Penicillium gladioli	0.0001	<.0001	0.0005	<.0001
Penicillium kongii	0.0001	<.0001	0.0005	<.0001
Cladosporium aphidis	0.0003	<.0001	0.0009	<.0001
Cladosporium ramotenellum	0.0001	<.0001	0.001	<.0001
Alternaria infectoria	0.001	<.0001	0.002	0.0001
Penicillium citrinum	0.0001	<.0001	0.002	0.0001
Curvularia neergaardii	0.0001	<.0001	0.003	0.0002
Alternaria metachromatica	0.007	0.0005	0.007	0.0005
Mycosphaerella tassiana	0.0009	<.0001	0.007	0.0005
Aureobasidium namibiae	0.01	0.0009	0.007	0.0005
Cladosporium halotolerans	0.0001	<.0001	0.007	0.0006
Cladosporium dominicanum	0.0001	<.0001	0.008	0.0007
Neocatenulostroma abietis	0.02	0.002	0.02	0.002
Cladosporium delicatulum	0.006	0.0004	0.03	0.003
Cladosporium exasperatum	0.006	0.0004	0.04	0.005
Cladosporium cladosporioides	0.007	0.0006	0.05	0.006
Alternaria brassicae	0.0004	<.0001
Alternaria alternata	0.007	0.0005
Penicillium chrysogenum	0.007	0.0006
Penicillium sclerotigenum	0.007	0.0006
Penicillium aurantiogriseum	0.008	0.0007
Penicillium bialowiezense	0.009	0.0008
Penicillium thymicola	0.01	0.001
Alternaria oregonensis	0.01	0.001
Penicillium paczoskii	0.01	0.001
Aspergillus ruber	0.02	0.002
Rachicladosporium cboliae	0.02	0.002
Penicillium glabrum	0.02	0.002
Cladosporium grevilleae	0.03	0.003
Talaromyces minioluteus	0.05	0.006

## Sheet: Table S6
Table 6. List of fungal species more associated with samples of inoculated painted drywall A samples from the moisture availability experiments, set at 85% ERH compared to samples set at 50%-80% ERH or 95% ERH, using the MULTTEST Procedure with the FDR adjustment. Utilizing only fungal species found in ≥20% of all samples. Values not listed indicate that species was not significant (p<0.05) for t…
	Associated with 85% ERH vs 50-80% ERH		Associated with 85% ERH vs 95% ERH		Associated with 50-80% ERH vs 95% ERH
Species	Unadjusted P-value	Adjusted FDR P-value	Unadjusted P-value	Adjusted FDR P-value	Unadjusted P-value	Adjusted FDR P-value
Penicillium kongii	<.0001	0.0006
Penicillium citrinum	0.0006	0.0073
Aspergillus clavatus	0.0038	0.0341
Aspergillus carbonarius	0.0041	0.0357
Penicillium phoeniceum	0.0042	0.0363
Podosphaera leucotricha			0.0022	0.0206	<.0001	0.0014
Botrytis caroliniana					0.002	0.0194

## Sheet: Table S7
Table S7. List of bacterial species more associated with samples of San Francisco, CA carpet with dust incubated at 50%-65%, 70%-75% and 80%-85% ERH when compared to samples set at 95% ERH continuously, using the MULTTEST Procedure with the FDR adjustment. Significance was determined as p<0.05.
	Associated with 50%-65%		Associated with 70-75%		Associated with 80-85%
Bacterial species	Unadjusted P-value	Adjusted FDR P-value	Unadjusted P-value	Adjusted FDR P-value	Unadjusted P-value	Adjusted FDR P-value
Serratia marcescens	<.0001	0.0001	<.0001	0.0001	<.0001	0.0001
Pseudomonas viridiflava	<.0001	0.0001	<.0001	0.0001	<.0001	0.0001
Sphingomonas azotifigens	<.0001	0.0001	<.0001	0.0001	<.0001	0.0001
Acinetobacter johnsonii	<.0001	0.0001	<.0001	0.0001	<.0001	0.0001
Janthinobacterium lividum	<.0001	0.0001	<.0001	0.0001	<.0001	0.0001
Neisseria subflava	<.0001	0.0001	<.0001	0.0001	<.0001	0.0001
Lactobacillus zeae	<.0001	0.0001	<.0001	0.0001	<.0001	0.0001
Staphylococcus aureus	<.0001	0.0001	<.0001	0.0001	<.0001	0.0001
Pedobacter cryoconitis	<.0001	0.0001	<.0001	0.0001	<.0001	0.0001
Ruminococcus gnavus	<.0001	0.0001	<.0001	0.0001	<.0001	0.0001
Haemophilus parainfluenzae	<.0001	0.0001	<.0001	0.0001	<.0001	0.0001
Veillonella parvula	<.0001	0.0001	<.0001	0.0001	<.0001	0.0001
Brevibacterium paucivorans	<.0001	0.0001	<.0001	0.0001	<.0001	0.0001
Bifidobacterium adolescentis	<.0001	0.0001	<.0001	0.0001	<.0001	0.0001
Streptococcus agalactiae	<.0001	0.0001	<.0001	0.0001	<.0001	0.0001
Rothia dentocariosa	<.0001	0.0001	<.0001	0.0001	<.0001	0.0001
Haemophilus influenzae	<.0001	0.0001	<.0001	0.0001	<.0001	0.0001
Acinetobacter lwoffii	<.0001	0.0001	<.0001	0.0001	<.0001	0.0001
Rothia mucilaginosa	<.0001	0.0001	<.0001	0.0001	<.0001	0.0001
Nocardioides plantarum	<.0001	0.0001	<.0001	0.0001	<.0001	0.0001
Faecalibacterium prausnitzii	<.0001	0.0001	<.0001	0.0001	<.0001	0.0001
Acinetobacter rhizosphaerae	<.0001	0.0001	<.0001	0.0001	<.0001	0.0001
Flavobacterium succinicans	<.0001	0.0001	<.0001	0.0001	<.0001	0.0001
Methylobacterium adhaesivum	<.0001	0.0001	<.0001	0.0002	<.0001	0.0001
Paracoccus aminovorans	<.0001	0.0001	<.0001	0.0002	<.0001	0.0001
Macrococcus caseolyticus	<.0001	0.0007	<.0001	0.0002	<.0001	0.0001
Erwinia dispersa	<.0001	0.0001	<.0001	0.0006	<.0001	0.0001
Sphingomonas echinoides	<.0001	0.0001	<.0001	0.0007	<.0001	0.0001
Rothia aeria	<.0001	0.0001	0.0001	0.0007	<.0001	0.0001
Sphingomonas wittichii	<.0001	0.0001	0.0003	0.0016	<.0001	0.0001
Kocuria rhizophila	<.0001	0.0003	0.0008	0.0043	<.0001	0.0001
Pseudomonas fragi	<.0001	0.0004	0.0004	0.0024	<.0001	0.0004
Paracoccus marcusii	0.0001	0.0007	0.0013	0.0064	<.0001	0.0004
Rathayibacter caricis	0.0001	0.0008	0.0119	0.0418	<.0001	0.0004
Veillonella dispar	<.0001	0.0001	<.0001	0.0003	<.0001	0.0006
Coprococcus eutactus	<.0001	0.0001	<.0001	0.0003	<.0001	0.0006
Corynebacterium durum	<.0001	0.0001	<.0001	0.0005	<.0001	0.0006
Bacteroides ovatus	<.0001	0.0001	<.0001	0.0004	<.0001	0.0007
Blautia producta	<.0001	0.0001	<.0001	0.0006	<.0001	0.0007
Pasteurella multocida	<.0001	0.0002	0.0001	0.0007	0.0001	0.0007
Prevotella copri	<.0001	0.0001	<.0001	0.0002	0.0001	0.0009
Plesiomonas shigelloides	0.001	0.0052	0.0034	0.014	0.0002	0.0011
Sphingomonas yabuuchiae	0.0002	0.0011	0.0007	0.0038	0.0002	0.0013
Bacillus cereus	0.0012	0.0062	0.0058	0.022	0.001	0.0051
Bacteroides fragilis	0.0001	0.001	0.0042	0.0172	0.001	0.0052
Prevotella melaninogenica	0.0002	0.0011	0.0027	0.0116	0.0014	0.0068
Prevotella nanceiensis	0.0019	0.0087	0.001	0.0054	0.0018	0.0084
Lactobacillus iners	0.0024	0.0106	0.0012	0.006	0.0028	0.012
Staphylococcus sciuri	0.0008	0.0043	0.0017	0.0081	0.0031	0.0131
Psychrobacter sanguinis	0.0002	0.0014	0.0004	0.0023	0.0042	0.0172
Bacteroides uniformis	<.0001	0.0006	0.0004	0.0023	0.0043	0.0173
Aggregatibacter segnis	<.0001	0.0007	0.0004	0.0025	0.0044	0.0175
Deinococcus aquatilis	0.0001	0.0009	0.0005	0.0028	0.0044	0.0175
Peptostreptococcus anaerobius	<.0001	0.0006	0.0004	0.0024	0.0049	0.0191
Streptococcus anginosus	<.0001	0.0007	0.0004	0.0024	0.005	0.0191

## Sheet: Table S8
Table S8. List of the 15 most abundant bacterial species found in the inoculated painted drywall samples from the moisture availability data set at each ERH condition. Quantities are an average of the triplicate samples for each sample condition.
50% ERH		65% ERH
Species	cells/cm2 drywall	Species	cells/cm2 drywall
Haemophilus parainfluenzae	204.4	Haemophilus parainfluenzae	43
Rothia dentocariosa	125.8	Bacillus muralis	30.6
Methylobacterium adhaesivum	62.9	Rhodococcus fascians	29.5
Bifidobacterium adolescentis	55.8	Serratia marcescens	28.8
Corynebacterium durum	50	Lactococcus garvieae	26.5
Pseudomonas viridiflava	40	Rothia dentocariosa	22.8
Kocuria palustris	38.6	Veillonella parvula	22.4
Roseomonas mucosa	24.3	Veillonella dispar	17.9
Rothia mucilaginosa	20	Methylobacterium adhaesivum	17.9
Kocuria rhizophila	20	Paracoccus aminovorans	16.4
Faecalibacterium prausnitzii	14.3	Brevibacterium paucivorans	12.7
Paracoccus aminovorans	11.4	Corynebacterium durum	10.5
Bifidobacterium longum	7.1	Faecalibacterium prausnitzii	10.5
Bacillus coagulans	7.1	Brachybacterium conglomeratum	10.5
Paracoccus marcusii	2.9	Kocuria palustris	8.2
70% ERH		75% ERH
Species	cells/cm2 drywall	Species	cells/cm2 drywall
Brevibacterium paucivorans	636.5	Rothia mucilaginosa	387.8
Kocuria palustris	393	Kocuria palustris	81.4
Methylobacterium adhaesivum	204.4	Methylobacterium adhaesivum	59.8
Peptostreptococcus anaerobius	142	Paracoccus aminovorans	32
Streptococcus agalactiae	129.9	Rothia dentocariosa	31.6
Paracoccus aminovorans	93.6	Paracoccus marcusii	23
Roseomonas mucosa	81.1	Brachybacterium conglomeratum	23
Rothia mucilaginosa	77.6	Sphingomonas echinoides	21.1
Faecalibacterium prausnitzii	74	Haemophilus parainfluenzae	17.8
Pseudoclavibacter bifida	63	Macrococcus caseolyticus	13.2
Paracoccus marcusii	50.5	Ochrobactrum intermedium	12.8
Haemophilus parainfluenzae	49	Roseomonas mucosa	11.1
Acinetobacter johnsonii	43.8	Acinetobacter johnsonii	9.7
Sphingomonas echinoides	39.6	Acinetobacter lwoffii	9.3
Veillonella parvula	38	Kocuria rhizophila	8.5
80% ERH		85% ERH
Species	cells/cm2 drywall	Species	cells/cm2 drywall
Haemophilus parainfluenzae	132.9	Sphingomonas wittichii	181.9
Kocuria palustris	105.3	Bacteroides uniformis	41.1
Methylobacterium adhaesivum	47.3	Methylobacterium adhaesivum	34.3
Rothia mucilaginosa	42.6	Kocuria palustris	19.2
Paracoccus marcusii	33.5	Haemophilus parainfluenzae	18.6
Cellulomonas xylanilytica	30.3	Paracoccus aminovorans	13.1
Acinetobacter johnsonii	24.9	Roseomonas mucosa	12.2
Kocuria rhizophila	23.5	Acinetobacter lwoffii	9.8
Neisseria subflava	22.6	Rothia mucilaginosa	9.8
Pseudomonas viridiflava	21.3	Veillonella parvula	9.6
Veillonella parvula	20.2	Rhodococcus fascians	7.4
Paracoccus aminovorans	16.4	Faecalibacterium prausnitzii	6.4
Coprococcus eutactus	15.1	Paracoccus marcusii	5.6
Faecalibacterium prausnitzii	13.2	Rathayibacter caricis	5.3
Roseomonas mucosa	11.9	Bifidobacterium adolescentis	2.6
95% ERH
Species	cells/cm2 drywall
Bacillus flexus	80.3
Rothia mucilaginosa	45
Methylobacterium adhaesivum	42.2
Rothia dentocariosa	33.2
Veillonella parvula	31.4
Paracoccus aminovorans	24.6
Lactobacillus zeae	21.9
Cellulomonas xylanilytica	18.9
Serratia marcescens	17.9
Kocuria palustris	16.3
Pseudomonas viridiflava	15.7
Staphylococcus epidermidis	15.3
Rathayibacter caricis	14.9
Brevibacterium paucivorans	14.9
Veillonella dispar	12.3

[truncated: 11 more sheets: Table S9, Table S10, Table S11 , Table S12, Table S13, Table S14, Table S15, Table S16, Table S17, Table S18, Table S19]
